# Supplementary material for: α4-α5 Helices on Surface of KRAS Can Accommodate Small Compounds That Increase KRAS Signaling While Inducing CRC Cell Death
Source: Int J Mol Sci. 2023 Jan 1;24(1):748. doi: 10.3390/ijms24010748 (PMC9821572; doi:10.3390/ijms24010748)
Supplement: Supplementary file 1 [file ijms-24-00748-s001.zip]

Archive with 2 entries (2 files):
- SUPPLEM METHODS_Abuasaker et.al_051022.pdf
- SUPPLEM FIGURES_Abuasaker et.al_051022.pdf
